# Supplementary material for: Complex trait susceptibilities and population diversity in a sample of 4,145 Russians
Source: Nat Commun. 2024 Jul 23;15:6212. doi: 10.1038/s41467-024-50304-1 (PMC11266540; doi:10.1038/s41467-024-50304-1)
Supplement: Supplementary file 4 — Supplementary Data 1-5 [file 41467_2024_50304_MOESM4_ESM.xlsx]

## Sheet: Legend
Supplementary Data 1	Biannual updates of vital status of ESSE-RF cohort
Supplementary Data 2	Enrichment of unique Finnish variants in Russian and East Asian populations
Supplementary Data 3	FinnGen traits used to replicat unique Finnish variants in Russian Biobank
Supplementary Data 4	Genetic correlations between phenotypes from Russian Biobank and from UK Biobank / FinnGen (phenotypes that passed the Bonferroni correction are shown in yellow)
Supplementary Data 5	Trimmed with 5th and 95th quantiles phenotypes

## Sheet: Supplementary Data 1
	# individuals reporting for ambulatory visit in 2012/2013	# individuals responded, 2015	# registered deaths, 2015	2017_individuals responded	2017_death	2019_individuals responded	2019_death	2021_individuals responded	2021_death
St. Petersburg	1600	1578	7	1271	2	1302	8	1330	11
Samara	1600	1539	7	1531	11	1525	16	1532	21
Orenburg	1600	1589	22	1579	11	1536	27	1472	17

## Sheet: Supplementary Data 2
# Finnish enriched variants (n=265,624)	Median log2(AF/NFE AF)	# of variants with MAF=0
FIN	3.03205	0
RUS	1.20087	121
RUS_cl1	0.585563	59306
RUS_cl2	0.559705	1954
RUS_cl3	1.21656	1387
RUS_cl4	1.58253	7017
RUS_cl5	2.13674	22820
RUS_cl6	3.05114	63897
EAST_ASIAN	3.96234	110643
Finnish enriched NON ASIAN (n=110,643)
FIN	2.9857	0
RUS	0.434321	107
RUS_cl1	0.217553	36731
RUS_cl2	0.102991	1750
RUS_cl3	0.674696	1214
RUS_cl4	0.929322	5838
RUS_cl5	0.588482	20515
RUS_cl6	1.2515	56745
EAST_ASIAN	NA	NA
Russian enriched ALL (n=44,963)
FIN	2.54487	428
RUS	2.45137	0
RUS_cl1	1.5725	1220
RUS_cl2	1.60684	0
RUS_cl3	2.25916	0
RUS_cl4	2.69795	0
RUS_cl5	3.76561	12
RUS_cl6	4.65456	431
EAST_ASIAN	5.5792	2045
Russian enriched NON ASIAN (n=2,045)
FIN	1.33064	118
RUS	2.30614	0
RUS_cl1	1.5725	96
RUS_cl2	2.30166	0
RUS_cl3	2.42532	0
RUS_cl4	2.64043	0
RUS_cl5	2.40277	12
RUS_cl6	2.35095	397
EAST_ASIAN	NA	NA

## Sheet: Supplementary Data 3
Original trait	Combined trait
Diabetes mellitus	Diabetes
Type 1 diabetes	Diabetes
Type 1 diabetes, wide definition	Diabetes
Type 1 diabetes, wide definition, subgroup 1	Diabetes
Type 1 diabetes, strict definition	Diabetes
Type 1 diabetes with ophthalmic complications	Diabetes
Type 1 diabetes, strict (exclude DM2)	Diabetes
Type 1 diabetes, strict definition, subgroup 1'	Diabetes
Type1 diabetes, definitions combined	Diabetes
Type 1 diabetes with other specified/multiple/unspecified complications	Diabetes
Type 1 diabetes without complications	Diabetes
Type 2 diabetes	Diabetes
Type 2 diabetes, definitions combined, including avohilmo	Diabetes
Diabetes, varying definitions	Diabetes
Diabetes, insuline treatment (Kela reimbursement)	Diabetes
Diabetes, insuline treatment (Kela reimbursement) (more controls excluded)	Diabetes
Other diabetes, wide definition	Diabetes
Type 2 diabetes without complications	Diabetes
Type 2 diabetes with other specified/multiple/unspecified complications	Diabetes
Type 2 diabetes, definitions combined	Diabetes
Type 2 diabetes, strict (exclude DM1)	Diabetes
Type 2 diabetes, wide definition') ~ 'Diabetes	Diabetes
Seropositive rheumatoid arthritis, wide	Arthritis
Rheumatoid arthritis (M13_RHEUMA)	Arthritis
Rheumatoid arthritis (M13_RHEUMA_INCLAVO)	Arthritis
Seropositive rheumatoid arthritis, strict definition	Arthritis
Other/unspecified seropositiverheumatoid arthritis	Arthritis
Seropositive rheumatoid arthritis	Arthritis
Hypertension, essential	Hypertension
Hypertension, essential (no controls excluded)	Hypertension
Hypertension	Hypertension
Hypertension (no controls excluded)	Hypertension
Hypertensive diseases (excluding secondary)	Hypertension
Hypertensive diseases	Hypertension
Antihypertensive medication - note that there are other indications	Hypertension
Hypothyroidism, other/unspecified	Hypothyroidism
Disorders of the thyroid gland	Hypothyroidism
Hypothyroidism, strict autoimmune	Hypothyroidism
Hypothyroidism, strict autoimmune, 3 medication purchases required	Hypothyroidism
Hypothyroidism (congenital or acquired)	Hypothyroidism
Hypothyroidism and >3 levothyroxin purchases	Hypothyroidism
Hypothyroidism, levothyroxin purchases	Hypothyroidism
Hypothyroidism, drug reimbursement	Hypothyroidism
Alzheimer<c3><95>s disease, wide definition	Alzheimer
Alzheimer<c3><95>s disease, wide definition (more controls excluded)	Alzheimer
Alzheimer disease	Alzheimer
Alzheimer disease, including avohilmo	Alzheimer
Alzheimer disease (more controls excluded)	Alzheimer
Alzheimer<c3><95>s disease (Late onset)	Alzheimer
Alzheimer<c3><95>s disease (Late onset) (more controls excluded)	Alzheimer
Statin medication	Statin
Sleep apnoea	Sleep_apnoea
Sleep apnoea, including avohilmo	Sleep_apnoea
Asthma, including avohilmo	Asthma
Asthma/COPD (KELA code 203)	Asthma
Asthma	Asthma
Asthma (only as main-diagnosis)	Asthma
Asthma (more controls excluded)	Asthma
Asthma, unspecified (mode)	Asthma
Asthma, unspecified (mode) (more controls excluded)	Asthma
Allergic asthma (mode)	Asthma
Allergic asthma (mode) (more controls excluded)	Asthma
Asthma (only as main-diagnosis) (more controls excluded)	Asthma
Asthma, hospital admissions , main diagnosis only	Asthma

## Sheet: Supplementary Data 4
Pnenocod_RUS_BB	Pheno_RUS_BB	Phenocod_BB	Pheno_BB	h2_1	h2_2	rg	P	Biobank	Phenotype category	Method	Test
HEI_3863	Height	50_raw.ldsc.imputed_v3.both_sexes	Standing height	0.3396 (0.0837)	0.5458 (0.0236)	0.8333 (0.0984)	2.39E-17	UKBB	Height	LD Score regression	two-sided
TyG_3851	TyG insulin resistance index	30870_raw.imputed_v3.ldsc.both_sexes	Triglycerides (mmol/L)	0.2386 (0.083)	0.1921 (0.0255)	0.7699 (0.14)	3.82E-08	UKBB	Lipids	LD Score regression	two-sided
AIP_3857	AIP: log2(TG/HDL)	30870_irnt.imputed_v3.ldsc.both_sexes	Triglycerides (mmol/L)	0.2172 (0.0809)	0.2235 (0.0266)	0.9246 (0.1695)	4.87E-08	UKBB	Lipids	LD Score regression	two-sided
hdlp_3864	HDL-cholesterol	30760_raw.imputed_v3.ldsc.both_sexes	HDL cholesterol (mmol/L)	0.2074 (0.0822)	0.2985 (0.053)	0.7955 (0.1555)	3.14E-07	UKBB	Lipids	LD Score regression	two-sided
AIP_3857	AIP: log2(TG/HDL)	30760_irnt.gwas.imputed_v3.both_sexes.varorder	HDL cholesterol (mmol/L)	0.2047 (0.0823)	0.2673 (0.0273)	-0.6859 (0.1395)	8.81E-07	UKBB	Lipids	LD Score regression	two-sided
OM_3866	Combination of abdominal obesity and smoking	48_irnt.ldsc.imputed_v3.both_sexes	Waist circumference	0.19 (0.0796)	0.2159 (0.0057)	0.4808 (0.1034)	3.33E-06	UKBB	Obesity	LD Score regression	two-sided
HS1_3765_logistic	Combination of hypertension and high salt consumption, (yes, no)	6150_4.ldsc.imputed_v3.both_sexes	Vascular/heart problems diagnosed by doctor: High blood pressure	0.2965 (0.0853)	0.1359 (0.0043)	0.2832 (0.0624)	5.60E-06	UKBB	Blood_pressure	LD Score regression	two-sided
BP_group_3875	Blood pressure: Optimal, prehypertension, arterial hypertension	4080_irnt.ldsc.imputed_v3.both_sexes	Systolic blood pressure, automated reading	0.2319 (0.0861)	0.162 (0.005)	0.4111 (0.091)	6.23E-06	UKBB	Blood_pressure	LD Score regression	two-sided
BP_group_3875	Blood pressure: Optimal, prehypertension, arterial hypertension	4079_irnt.ldsc.imputed_v3.both_sexes	Diastolic blood pressure, automated reading	0.2319 (0.0861)	0.1499 (0.0046)	0.4048 (0.09)	6.94E-06	UKBB	Blood_pressure	LD Score regression	two-sided
SMNE_3879_logistic	Never smoked	20116_0.ldsc.imputed_v3.both_sexes	Smoking status: Never	0.2212 (0.0772)	0.1041 (0.0031)	0.3646 (0.0837)	1.33E-05	UKBB	Smoking	LD Score regression	two-sided
SMK_ALL_3879_logistic	Smoking status (includes those who have not passed more than a year since quitting smoking)	20116_2.ldsc.imputed_v3.both_sexes	Smoking status: Current	0.2134 (0.0794)	0.0526 (0.0018)	0.3273 (0.0813)	5.72E-05	UKBB	Smoking	LD Score regression	two-sided
AH_3875_logistic	Arterial hypertension	6150_4.ldsc.imputed_v3.both_sexes	Vascular/heart problems diagnosed by doctor: High blood pressure	0.2013 (0.0893)	0.136 (0.0043)	0.4216 (0.1054)	6.32E-05	UKBB	Blood_pressure	LD Score regression	two-sided
DIS17_3662_logistic	Did the doctor tell you that you have / had diabetes mellitus (any type)? (yes, no)	2443.ldsc.imputed_v3.both_sexes	Diabetes diagnosed by doctor	0.3756 (0.0869)	0.052 (0.0027	0.2363 (0.0635)	0.0002	UKBB	Diabetes	LD Score regression	two-sided
D_THEOR2_3657_logistic	Self-reported Diabetes mellitus or sugar-lowering therapy	2443.ldsc.imputed_v3.both_sexes	Diabetes diagnosed by doctor	0.324 (0.0878)	0.052 (0.0027	0.2649 (0.0707)	0.0002	UKBB	Diabetes	LD Score regression	two-sided
M4_1_3879	Smoking status, (never, in the past, current smoker)	20116_0.ldsc.imputed_v3.both_sexes	Smoking status: Never	0.1676 (0.0731)	0.1041 (0.0031)	-0.382 (0.1035)	0.0002	UKBB	Smoking	LD Score regression	two-sided
TyG_3851	TyG insulin resistance index	30740_raw.imputed_v3.ldsc.both_sexes	Glucose (mmol/L)	0.2386 (0.083)	0.0479 (0.004)	0.375 (0.0989)	0.0002	UKBB	Lipids	LD Score regression	two-sided
M4_1_3879	Smoking status, (never, in the past, current smoker)	20116_2.ldsc.imputed_v3.both_sexes	Smoking status: Current	0.1676 (0.0731)	0.0526 (0.0018)	0.4165 (0.1153)	0.0003	UKBB	Smoking	LD Score regression	two-sided
M7_6_3308	Do you snore while asleep? (yes, no)	1210.ldsc.imputed_v3.both_sexes	Snoring	0.2126 (0.1016)	0.0647 (0.002)	-0.4491 (0.1241)	0.0003	UKBB	Snoring	LD Score regression	two-sided
OM_3866	Combination of abdominal obesity and smoking	20116_0.ldsc.imputed_v3.both_sexes	Smoking status: Never	0.19 (0.0796)	0.1041 (0.0031)	-0.2569 (0.0749)	0.0006	UKBB	Smoking	LD Score regression	two-sided
HM_3874	Combination of hypertension and smoking	6150_4.ldsc.imputed_v3.both_sexes	Vascular/heart problems diagnosed by doctor: High blood pressure	0.1884 (0.0758)	0.136 (0.0043)	0.2633 (0.0781)	0.0007	UKBB	Blood_pressure	LD Score regression	two-sided
DIS7_3633_logistic	Did your doctor tell you that you have / had Ischemic heart disease (Angina pectoris)? (yes, no)	I25.ldsc.imputed_v3.both_sexes	Diagnoses - main ICD10: I25 Chronic ischaemic heart disease	0.3825 (0.0846)	0.0308 (0.0021)	0.2098 (0.0635)	0.001	UKBB	Heart disease	LD Score regression	two-sided
HU1_3723_logistic	Combination of hypertension and high sugar consumption, (yes, no)	6150_4.ldsc.imputed_v3.both_sexes	Vascular/heart problems diagnosed by doctor: High blood pressure	0.1992 (0.0885)	0.136 (0.0043)	0.2515 (0.0776)	0.0012	UKBB	Blood_pressure	LD Score regression	two-sided
HM_3874	Combination of hypertension and smoking	20116_0.ldsc.imputed_v3.both_sexes	Smoking status: Never	0.1884 (0.0758)	0.1041 (0.0031)	-0.2267 (0.0787)	0.004	UKBB	Smoking	LD Score regression	two-sided
high_apoBlp_1157_logistic	High Apolipoprotein B	30640_irnt.imputed_v3.ldsc.both_sexes	Apoliprotein B (g/L)	0.6068 (0.2845)	0.1648 (0.0434)	0.2465 (0.0876)	0.0049	UKBB	Lipids	LD Score regression	two-sided
M8_39	Have you taken cholesterol-lowering drugs in the last 2 weeks? (yes, no)	6153_1.ldsc.imputed_v3.female	Medication for cholesterol, blood pressure, diabetes, or take exogenous hormones: Cholesterol lowering medication	0.3246 (0.0822)	0.0613 (0.0039)	0.204 (0.0751)	0.0066	UKBB	Lipids	LD Score regression	two-sided
anxiety_3763	Anxiety (HADS), points	2090.ldsc.imputed_v3.both_sexes	Seen doctor (GP) for nerves, anxiety, tension or depression	0.1432 (0.0708)	0.0629 (0.0023)	0.2377 (0.1004)	0.0179	UKBB	Anxiety	LD Score regression	two-sided
M2_51_3782	How often do you consume meat? (do not consume, 1-2 times a month, 1-2 times a week, daily)	1349.ldsc.imputed_v3.both_sexes	Processed meat intake	0.1898 (0.0867)	0.0471 (0.0019)	0.1644 (0.0934)	0.0784	UKBB	Food_consumption	LD Score regression	two-sided
anxiety_f2_3763_logistic	Anxiety (HADS), subclinical or clinical	2090.ldsc.imputed_v3.both_sexes	Seen doctor (GP) for nerves, anxiety, tension or depression	0.2062 (0.079)	0.0629 (0.0023)	0.1192 (0.0705)	0.0908	UKBB	Anxiety	LD Score regression	two-sided
HS1_3765_logistic	Combination of hypertension and high salt consumption, (yes, no)	1478.ldsc.imputed_v3.both_sexes	Salt added to food	0.2965 (0.0853)	0.0854 (0.0028)	0.0906 (0.0543)	0.0953	UKBB	Food_consumption	LD Score regression	two-sided
DIS6_3675_logistic	Did your doctor tell you that you have / have had myocardial infarction? (yes, no)	I21.ldsc.imputed_v3.both_sexes	Diagnoses - main ICD10: I21 Acute myocardial infarction	0.4046 (0.0844)	0.014 (0.0012)	0.1507 (0.0984)	0.1257	UKBB	Heart disease	LD Score regression	two-sided
HU1_3723_logistic	Combination of hypertension and high sugar consumption, (yes, no)	6144_4.ldsc.imputed_v3.both_sexes	Never eat eggs, dairy, wheat, sugar: Sugar or foods/drinks containing sugar	0.1992 (0.0885)	0.0476 (0.0017)	0.1337 (0.0916)	0.1444	UKBB	Food_consumption	LD Score regression	two-sided
depression_scale_3754	Depression (HADS), category: (no, subclinical, clinical)	2090.ldsc.imputed_v3.both_sexes	Seen doctor (GP) for nerves, anxiety, tension or depression	0.2467 (0.0917)	0.0629 (0.0023)	0.0916 (0.0632)	0.1476	UKBB	Depression	LD Score regression	two-sided
depression_f2_3754_logistic	Depression (HADS), subclinical or clinical	2090.ldsc.imputed_v3.both_sexes	Seen doctor (GP) for nerves, anxiety, tension or depression	0.2587 (0.095)	0.0629 (0.0023)	0.0278 (0.061)	0.6485	UKBB	Depression	LD Score regression	two-sided
depression_3754	Depression (HADS), points	2090.ldsc.imputed_v3.both_sexes	Seen doctor (GP) for nerves, anxiety, tension or depression	0.2757 (0.0815)	0.0629 (0.0023)	0.0221 (0.0607)	0.7159	UKBB	Depression	LD Score regression	two-sided
DIS17_3662_logistic	Did the doctor tell you that you have / had diabetes mellitus (any type)? (yes, no)	finngen_R7_T2D_WIDE	Type 2 diabetes, wide definition	0.3631 (0.0837)	0.1022 (0.0041)	0.3096 (0.0565)	4.28E-08	FINNGEN	Diabetes	LD Score regression	two-sided
D_THEOR2_3657_logistic	Self-reported Diabetes mellitus or sugar-lowering therapy	finngen_R7_T2D_WIDE	Type 2 diabetes, wide definition	0.3051 (0.0854)	0.1021 (0.0041)	0.3203 (0.0659)	1.19E-06	FINNGEN	Diabetes	LD Score regression	two-sided
OM_3866	Combination of abdominal obesity and smoking	finngen_R7_E4_OBESITY	Obesity	0.1863 (0.0802)	0.0695 (0.0026)	0.4823 (0.1133)	2.07E-05	FINNGEN	Obesity	LD Score regression	two-sided
BP_group_3875	Blood pressure: Optimal, prehypertension, arterial hypertension	finngen_R7_I9_HYPERTENSION	Hypertensive diseases	0.2277 (0.0877)	0.1573 (0.0055)	0.3618 (0.0852)	2.17E-05	FINNGEN	Blood_pressure	LD Score regression	two-sided
TyG_3851	TyG insulin resistance index	finngen_R7_T2D_WIDE	Type 2 diabetes, wide definition	0.2257 (0.0833)	0.1021 (0.0041)	0.4026 (0.0949)	2.19E-05	FINNGEN	Diabetes	LD Score regression	two-sided
AH_3875_logistic	Arterial hypertension	finngen_R7_I9_HYPERTENSION	Hypertensive diseases	0.1995 (0.0883)	0.1573 (0.0055)	0.3363 (0.089)	0.0002	FINNGEN	Blood_pressure	LD Score regression	two-sided
AIP_3857	AIP: log2(TG/HDL)	finngen_R7_E4_LIPOPROT	Disorders of lipoprotein metabolism and other lipidaemias	0.205 (0.0812)	0.045 (0.003)	0.3718 (0.1127)	0.001	FINNGEN	Lipids	LD Score regression	two-sided
depression_3754	Depression (HADS), points	finngen_R7_F5_DEPRESSIO	Depression	0.276 (0.0845)	0.0529 (0.0023)	0.2177 (0.0703)	0.0019	FINNGEN	Depression	LD Score regression	two-sided
depression_scale_3754	Depression (HADS), category: (no, subclinical, clinical)	finngen_R7_F5_DEPRESSIO	Depression	0.2486 (0.0911)	0.0529 (0.0023)	0.1945 (0.0733)	0.0079	FINNGEN	Depression	LD Score regression	two-sided
depression_f2_3754_logistic	Depression (HADS), subclinical or clinical	finngen_R7_F5_DEPRESSIO	Depression	0.265 (0.0915)	0.0529 (0.0023)	0.1777 (0.0681)	0.0091	FINNGEN	Depression	LD Score regression	two-sided
SMNE_3879_logistic	Never smoked	finngen_R7_SMOKING	Smoking	0.2272 (0.0778)	0.0133 (0.0013)	-0.3756 (0.1482)	0.0113	FINNGEN	Smoking	LD Score regression	two-sided
M7_6_3308	Do you snore while asleep? (yes, no)	finngen_R7_G6_SLEEPAPNO	Snoring	0.2122 (0.1004)	0.0593 (0.0023)	0.3106 (0.1255)	0.0133	FINNGEN	Snoring	LD Score regression	two-sided
M8_39	Have you taken cholesterol-lowering drugs in the last 2 weeks? (yes, no)	finngen_R7_E4_LIPOPROT	Disorders of lipoprotein metabolism and other lipidaemias	0.3213 (0.0814)	0.045 (0.003)	0.1591 (0.0649)	0.0143	FINNGEN	Lipids	LD Score regression	two-sided
anxiety_3763	Anxiety (HADS), points	finngen_R7_KRA_PSY_ANXIETY	Anxiety disorders (more control exclusions)	0.1443 (0.0705)	0.0439 (0.0019)	0.3209 (0.1344)	0.0169	FINNGEN	Anxiety	LD Score regression	two-sided
M4_1_3879	Smoking status, (never, in the past, current smoker)	finngen_R7_SMOKING	Smoking	0.1759 (0.0784)	0.0133 (0.0013)	0.352 (0.1674)	0.0354	FINNGEN	Smoking	LD Score regression	two-sided
anxiety_f2_3763_logistic	Anxiety (HADS), subclinical or clinical	finngen_R7_KRA_PSY_ANXIETY	Anxiety disorders (more control exclusions)	0.203 (0.0768)	0.0439 (0.0019)	0.1739 (0.1004)	0.0831	FINNGEN	Anxiety	LD Score regression	two-sided
DIS7_3633_logistic	Did your doctor tell you that you have / had Ischemic heart disease (Angina pectoris)? (yes, no)	finngen_R7_I9_IHD	Ischaemic heart disease, wide definition	0.387 (0.0866)	0.0738 (0.0038)	0.0849 (0.0514)	0.0983	FINNGEN	Heart disease	LD Score regression	two-sided
DIS6_3675_logistic	Did your doctor tell you that you have / have had myocardial infarction? (yes, no)	finngen_R7_I9_MI_STRICT	Myocardial infarction, strict	0.4002 (0.0864)	0.0501 (0.0028)	0.0362 (0.0611)	0.5534	FINNGEN	Heart disease	LD Score regression	two-sided

## Sheet: Supplementary Data 5
Phenotype	Comment
Urine albumin	Both the bottom and top 5th percentiles were removed
Glomerular Filtration Rate	Both the bottom and top 5th percentiles were removed
Apolipoprotein A	Both the bottom and top 5th percentiles were removed
NT-Pro-BNP	Both the bottom and top 5th percentiles were removed
Cardio-ankle vascular index mean (CAVI)	Both the bottom and top 5th percentiles were removed
Creatinine	Both the bottom and top 5th percentiles were removed
C-Reactive protein	Both the bottom and top 5th percentiles were removed
Glucose	Both the bottom and top 5th percentiles were removed
Insulin	Both the bottom and top 5th percentiles were removed
HOMA-IR insulin resistance index	Both the bottom and top 5th percentiles were removed
Cardio-ankle vascular index, left (CAVI)	Both the bottom and top 5th percentiles were removed
Ankle-brachial index, left	Both the bottom and top 5th percentiles were removed
Thyroid-stimulating hormone	Both the bottom and top 5th percentiles were removed
Diastolic blood pressure	Both the bottom and top 5th percentiles were removed
Triglycerides	Both the bottom and top 5th percentiles were removed
Adiponectin	Both the bottom and top 5th percentiles were removed
Alcohol Use Disorders Identification Test (AUDIT), points	Both the bottom and top 5th percentiles were removed
Apolipoprotein B	Both the bottom and top 5th percentiles were removed
Ankle-brachial index, right	Both the bottom and top 5th percentiles were removed
Ankle-brachial index, mean	Both the bottom and top 5th percentiles were removed
Cortisol	Both the bottom and top 5th percentiles were removed
Calculated pulse wave velocity	Both the bottom and top 5th percentiles were removed
Hips circumference	Both the bottom and top 5th percentiles were removed
Leptin	Both the bottom and top 5th percentiles were removed
Systolic blood pressure	Both the bottom and top 5th percentiles were removed
Systolic blood pressure, ortostasis	Both the bottom and top 5th percentiles were removed
Diastolic blood pressure, ortostasis	Both the bottom and top 5th percentiles were removed
Heart rate, orthostasis	Both the bottom and top 5th percentiles were removed
Systolic blood pressure, vasera	Both the bottom and top 5th percentiles were removed
Diastolic blood pressure, vasera	Both the bottom and top 5th percentiles were removed
Heart rate, vasera	Both the bottom and top 5th percentiles were removed
Smoking index	Both the bottom and top 5th percentiles were removed
Total alcohol consumption per week	Both the bottom and top 5th percentiles were removed
Waist to hip ratio	Both the bottom and top 5th percentiles were removed
Cardio-ankle Pulse Wave Velocity, vasera	Both the bottom and top 5th percentiles were removed
How many times have you given birth?	Only top 5th percentile was removed
How many times have you seen a doctor in the last 12 months?	Only top 5th percentile was removed
How many pregnancies have you had?	Only top 5th percentile was removed
How often chest pain occurs during the last week?	Only top 5th percentile was removed
